# Supplementary material for: Electronic cigarettes and their association with stress, depression, and anxiety among dental students in the UAE—a pilot cross sectional study
Source: PeerJ. 2024 Oct 17;12:e18167. doi: 10.7717/peerj.18167 (PMC11491058; doi:10.7717/peerj.18167)
Supplement: Supplemental Information 1 — Data collected from study participants about ratings of DASS 21 [file peerj-12-18167-s001.csv]

Gender ?????	Age ????? ???????	Year of study ????? ????????	Smoking status ???? ???????	1. I found it hard to wind down ?. ???? ????? ?? ????? ????	2. I was aware of dryness of my mouth ?. ??? ???? ????? ???	3. I couldn't seem to experience any positive feeling at all ?. ?? ?????? ?? ???? ??? ???? ?????? ??? ???????	4. I experienced breathing difficulty (eg, excessively rapid breathing, breathlessness in the absence of physical exertion) ?. ??? ????? ?? ????? ?? ?????? (??? ???? ?????? ? ?????? ?????? ???? ???? ? ???? ?????? ?? ???? ??????? ??????)	5. I found it difficult to work up the initiative to do things ?. ???? ????? ?? ????? ??? ???????? ?????? ????????	6. I tended to over-react to situations ?. ???? ??? ???????? ?? ?? ????? ??? ???????	7. I experienced trembling (eg, in the hands) (?. ???? ????????? (??? ???? ?????? ? ?? ??????	8. I felt that I was using a lot of nervous energy ?. ???? ???? ??? ?????? ?????? ?? ?????? ???????	9. I was worried about situations in which I might panic and make a fool of myself ?. ??? ????? ???? ??????? ???? ?? ???? ?????? ????? ????	10. I felt that I had nothing to look forward to ??. ???? ??? ??? ??? ?? ????? ????	11. I found myself getting agitated ???. ???? ???? ??????	12. I found it difficult to relax ??. ???? ????? ?? ?????????	13. I felt down-hearted and blue ??. ???? ????????? ??????	14. I was intolerant of anything that kept me from getting on with what I was doing ??. ??? ??? ?????? ?? ?? ??? ?????? ?? ?????? ?? ??? ?????	15. I felt I was close to panic ??. ???? ???? ??? ??? ?????	16. I was unable to become enthusiastic about anything ??. ?? ????? ?? ???? ??????? ??? ???	17. I felt I wasn't worth much as a person ??. ???? ???? ?? ????? ????? ??????	18. I felt that I was rather touchy ??. ???? ???? ???? ????? ??	19. I was aware of the action of my heart in the absence of physical exertion (eg, sense of heart rate increase, heart missing a beat) ??. ??? ??? ????? ???? ???? ?? ???? ??????? ?????? (??? ???? ?????? ? ????? ???? ????? ????? ? ????? ????? ?????)	20. I felt scared without any good reason ??. ???? ?????? ??? ?? ??? ????	21. I felt that life was meaningless ??. ???? ?? ?????? ?? ???? ???
2	23	5	2	0	1	0	0	0	1	0	0	0	1	0	0	1	0	0	0	0	1	0	0	0
2	22	5	2	3	2	3	1	1	2	3	3	0	3	3	3	0	1	2	0	3	2	1	3	3
1	22	5	1	0	0	1	0	2	1	1	1	0	1	1	0	3	2	0	1	0	3	3	0	0
2	23	5	2	2	0	1	1	2	1	0	1	0	2	2	2	2	1	0	2	0	2	2	0	1
1	23	5	2	1	1	0	0	1	2	2	1	2	1	1	1	1	1	1	1	1	1	3	1	0
2	23	5	2	0	0	0	0	0	0	0	0	0	0	0	0	1	0	0	0	0	1	0	0	0
1	23	5	2	0	0	0	0	0	0	0	0	0	0	0	0	0	0	0	0	0	0	0	0	0
1	22	5	1	1	2	1	1	1	1	1	1	0	1	1	1	3	1	1	1	1	3	2	0	3
1	22	5	1	2	1	1	0	2	2	2	2	2	2	3	2	2	2	3	3	1	2	3	3	1
1	22	5	1	1	3	1	0	0	2	0	0	1	0	1	0	1	0	1	0	0	0	0	0	0
1	23	5	1	1	2	0	3	1	2	2	1	0	1	1	1	1	2	0	1	0	1	2	0	0
2	24	5	2	1	3	0	0	0	0	1	1	1	0	0	1	0	0	0	0	0	1	0	1	0
2	25	5	2	0	0	0	0	0	0	0	0	0	0	0	0	0	0	0	0	0	0	0	0	0
2	23	5	2	1	0	0	0	0	2	2	3	0	0	2	1	1	1	2	0	0	3	1	0	0
1	22	5	1	0	1	0	1	0	0	0	0	0	0	0	1	1	0	0	0	0	0	0	0	0
1	22	4	2	1	0	1	0	2	0	0	1	0	1	1	0	1	0	1	0	0	0	0	0	0
2	21	4	2	2	0	1	0	0	2	2	2	2	1	2	1	1	1	1	0	1	3	1	2	1
1	23	5	1	2	0	1	1	2	2	0	1	2	1	2	1	2	1	2	1	1	1	2	1	1
2	23	4	2	1	1	1	1	1	1	0	1	0	0	1	0	0	1	0	0	0	0	1	0	0
1	22	3	2	0	0	0	0	0	0	0	0	0	0	0	0	0	0	0	0	0	0	0	0	0
2	21	4	2	1	0	0	0	0	1	0	1	0	0	1	0	0	0	0	0	0	1	0	1	0
1	22	5	1	1	1	0	0	2	1	0	0	1	2	1	1	1	0	0	0	0	1	1	0	0
1	24	5	1	2	2	1	2	3	3	3	2	1	2	2	2	1	2	3	2	3	3	2	3	2
1	20	3	2	0	1	1	0	1	0	0	0	1	2	1	1	0	0	0	2	0	0	1	0	1
2	20	1	2	1	0	0	0	0	0	0	1	1	0	0	1	0	0	0	0	0	1	0	0	0
2	19	1	1	1	2	1	0	1	2	1	1	0	3	3	3	3	1	3	3	3	3	2	3	3
2	20	2	1	2	2	1	0	2	2	1	2	0	2	2	2	2	3	3	2	2	2	2	2	2
2	23	5	2	1	0	1	0	0	0	0	0	0	1	1	2	1	1	0	1	0	1	0	1	1
1	18	1	2	0	0	0	0	0	0	0	0	0	0	0	0	0	0	0	0	0	0	0	0	0
2	23	5	2	1	0	0	0	1	0	0	0	0	0	0	0	0	0	0	0	0	0	0	0	0
1	23	5	2	0	0	0	0	1	0	0	0	0	1	0	1	0	0	0	0	0	0	0	0	0
2	22	5	2	0	0	0	0	0	0	0	0	0	0	1	1	0	0	0	0	0	1	0	0	0
2	20	3	2	2	1	0	2	1	1	0	2	2	1	3	2	2	1	2	2	1	2	2	1	2
2	23	5	1	0	0	1	0	0	2	0	2	3	2	2	3	3	2	2	3	1	3	0	0	0
1	23	5	2	0	0	3	0	3	0	0	2	0	3	1	1	3	2	1	2	3	2	0	1	3
2	22	5	2	2	0	3	2	3	1	3	3	1	3	2	2	3	1	3	2	1	1	1	3	3
1	23	5	2	2	0	1	2	3	0	0	3	0	2	3	3	3	1	0	3	3	1	3	0	0
2	24	6	1	2	0	0	2	1	2	0	1	3	0	1	1	1	1	1	0	0	1	2	2	0
2	22	4	1	1	2	0	2	0	0	1	1	2	3	1	2	0	1	1	2	0	1	1	2	2
1	22	5	1	0	2	0	1	0	0	1	0	0	0	1	0	1	1	0	0	0	0	1	1	0
1	23	5	1	0	0	1	0	1	0	0	1	1	0	1	1	1	0	1	1	0	1	0	1	0
1	23	5	2	0	0	0	0	0	0	0	0	0	0	0	0	0	0	0	0	0	0	0	0	0
1	22	4	1	2	1	1	2	1	1	2	2	0	1	2	2	1	0	1	1	2	1	0	2	1
1	23	5	2	0	0	0	0	0	0	0	0	0	0	0	0	0	0	0	0	0	0	0	0	0
1	23	5	2	0	0	0	0	0	0	0	0	0	0	0	0	0	0	0	0	0	0	0	0	0
2	23	5	2	3	0	2	2	3	3	0	3	3	3	3	3	3	3	3	3	3	0	2	3	3
2	23	5	1	3	0	1	0	0	3	0	2	1	2	1	1	2	2	1	1	0	3	0	2	0
2	23	5	2	2	0	1	0	1	0	0	0	1	1	1	1	1	1	1	1	1	1	1	0	1
2	24	5	2	2	1	1	1	1	1	1	1	1	1	1	1	1	0	1	0	0	2	1	0	0
1	23	5	2	3	3	3	3	3	3	3	3	3	3	1	1	2	2	3	1	2	1	0	1	0
2	22	5	2	0	0	0	0	0	0	0	3	0	0	0	0	0	0	0	0	0	2	0	0	0
1	22	5	2	3	2	2	2	2	2	2	2	2	1	1	1	1	2	2	2	2	2	1	2	1
2	24	5	2	1	0	0	1	2	1	0	1	2	1	2	2	1	1	2	1	0	1	1	2	0
2	23	5	2	0	0	0	0	0	0	0	0	0	0	0	0	0	0	0	0	0	0	0	0	0
1	23	5	1	2	1	2	2	3	2	1	3	2	1	2	3	3	2	1	3	1	2	3	2	0
2	25	6	2	0	1	1	1	1	2	0	1	1	2	1	2	2	1	1	2	2	1	1	1	1
2	21	4	2	0	1	0	0	0	0	0	0	0	0	0	1	0	0	0	0	0	0	0	0	0
1	23	4	2	0	0	0	0	1	3	1	0	0	0	0	0	0	0	0	0	0	0	0	0	0
2	21	4	2	0	0	0	0	0	0	0	0	0	0	0	0	0	0	0	0	0	0	0	0	1
1	23	4	1	0	0	0	0	0	1	0	0	0	0	0	0	0	0	0	0	0	0	0	0	0
1	24	6	1	0	0	0	0	0	1	0	0	0	0	0	0	0	0	0	0	0	0	0	0	0
2	24	5	2	0	0	0	0	1	2	0	1	1	0	1	1	0	0	1	0	0	0	1	1	0
1	24	6	1	0	0	2	0	2	1	0	0	0	3	1	0	2	1	0	1	2	0	0	0	2
1	23	5	2	0	0	0	0	0	0	0	0	0	0	0	0	0	0	0	0	0	0	0	0	0
2	20	2	2	0	0	0	0	0	0	0	0	0	0	0	0	0	0	0	0	0	0	0	0	0
1	26	6	1	0	0	0	1	1	1	0	1	0	0	0	0	0	1	0	0	0	0	0	0	0
2	23	5	2	0	0	0	0	1	0	1	0	2	1	1	1	2	1	0	1	0	1	0	0	0
2	23	5	2	0	0	1	0	0	0	0	0	0	0	0	0	0	0	0	0	0	0	0	0	0
1	22	4	2	1	1	1	1	1	1	1	1	1	1	1	1	1	1	1	1	1	1	1	1	1
1	19	1	2	1	2	1	2	2	1	2	1	1	2	1	1	2	1	1	2	1	1	0	1	2
2	19	1	2	2	1	0	0	1	0	0	2	2	2	0	1	1	0	0	1	2	2	0	1	2
2	20	1	2	2	2	2	3	3	1	3	3	3	3	3	3	3	3	3	3	3	3	3	3	3
2	20	1	2	2	2	2	3	3	1	3	3	3	3	3	3	3	3	3	3	3	3	3	3	3
2	22	4	1	2	0	1	1	2	3	0	1	1	2	3	2	2	2	2	2	1	1	2	3	2
1	??	2	1	1	2	1	0	2	3	1	3	2	1	2	2	2	2	0	2	0	2	1	0	0
1	20	2	1	2	3	1	1	1	3	3	3	2	1	2	2	3	1	3	2	1	3	2	2	3
1	20	1	2	0	0	0	0	0	0	0	0	0	0	0	0	0	0	0	0	0	0	0	0	0
2	22	4	1	1	2	0	1	1	1	0	0	0	0	0	1	1	0	0	0	0	1	1	0	0
1	21	2	2	1	2	0	1	3	2	2	2	3	3	3	1	1	1	2	1	0	0	1	2	0
1	20	2	1	1	1	0	1	2	1	1	1	1	3	0	1	1	1	1	3	2	1	2	2	1
2	22	2	2	0	3	0	0	0	0	0	0	0	0	0	0	0	0	0	0	0	0	0	0	0
2	20	2	2	1	1	2	2	1	2	2	1	2	1	2	2	2	1	1	2	0	0	2	1	1
2	19	2	2	0	0	0	0	0	0	0	1	2	2	1	1	2	2	2	2	0	2	1	1	1
2	20	2	1	0	1	2	2	2	2	1	3	2	2	1	2	1	2	3	1	2	2	0	1	3
2	19	2	2	1	1	0	1	1	1	2	1	1	1	2	1	2	1	1	2	0	1	1	1	2
1	23	3	2	0	0	0	0	0	0	0	0	0	0	0	0	0	0	0	0	0	0	0	0	0
2	20	2	2	1	1	0	0	1	0	0	1	1	0	1	1	0	0	1	0	0	0	0	0	0
1	18	1	2	0	1	0	0	0	0	0	0	1	0	0	0	0	0	0	0	0	0	0	1	0
1	17	1	2	0	0	0	0	0	0	0	0	0	0	0	0	3	0	0	0	0	0	0	0	0
2	18	1	2	0	0	0	0	0	0	0	0	0	0	0	0	0	0	0	0	0	0	0	0	0
2	17	1	2	0	0	1	0	0	0	0	0	0	0	0	0	0	0	0	0	0	0	0	0	0
2	19	1	2	0	0	0	0	0	0	0	0	0	0	0	0	0	0	0	0	0	0	0	0	0
2	23	5	2	0	0	2	0	2	0	0	0	1	1	1	1	1	1	0	0	0	0	1	1	0
2	23	5	2	2	2	0	0	0	1	2	3	3	0	0	2	2	1	0	0	0	3	3	3	0
1	22	4	2	0	0	0	0	0	0	0	0	0	0	0	0	0	0	0	0	0	0	0	0	0
1	22	4	1	1	1	1	1	2	1	0	2	2	1	2	2	2	2	1	2	1	1	1	2	1
1	22	4	2	0	0	0	0	0	0	0	0	0	0	0	0	0	0	0	0	0	0	0	0	0
1	22	5	1	2	2	1	0	0	0	0	1	0	1	2	1	2	1	0	0	1	0	3	1	1
1	23	5	1	0	1	0	0	0	0	1	0	0	0	0	0	0	0	0	0	0	0	1	0	0
1	24	6	1	1	0	0	0	0	1	0	0	0	2	0	1	1	1	0	3	0	0	0	0	2
1	24	5	1	1	2	1	2	2	0	0	0	0	0	1	1	0	0	0	0	0	0	0	0	0
1	23	6	1	1	1	0	2	1	1	1	1	1	0	0	1	1	0	1	1	0	1	1	0	0
1	24	6	1	0	1	1	2	1	1	0	0	0	0	0	0	0	0	0	0	0	0	0	0	0
2	23	6	2	0	0	0	1	0	1	0	0	0	0	0	0	0	0	0	0	0	1	0	0	0
2	21	4	1	1	3	1	2	2	3	1	1	0	0	1	2	2	2	3	2	3	2	3	2	2
2	22	4	1	1	1	1	2	2	2	2	2	1	1	1	2	1	2	2	2	2	2	2	1	1
2	20	2	2	2	1	1	2	1	1	2	1	1	2	1	2	1	2	1	2	1	1	1	2	2
1	34	6	2	3	0	3	1	2	3	0	3	0	3	3	3	3	2	0	2	0	3	0	0	0
1	23	6	1	1	3	0	2	2	3	0	2	2	2	2	2	2	2	2	2	3	3	3	3	3
2	23	6	2	1	0	0	0	0	0	0	0	0	0	0	0	0	0	0	0	1	0	0	0	0
1	23	4	1	0	0	0	0	0	0	0	0	0	0	0	0	0	0	0	0	0	1	0	0	0
2	20	1	1	2	0	1	2	2	1	3	3	3	3	3	3	3	3	1	3	1	0	1	0	2
1	19	3	1	3	2	3	2	2	2	3	3	3	2	1	3	2	3	3	2	3	3	3	1	2
2	20	3	1	2	1	3	2	3	1	2	2	2	1	2	3	2	2	2	3	2	3	2	3	3
1	24	6	1	3	2	3	1	2	2	3	2	2	2	2	2	3	3	2	2	2	3	2	3	3
1	20	3	1	3	2	3	1	2	3	3	3	3	2	2	3	2	1	2	3	1	3	2	3	2
1	19	3	1	3	2	2	3	2	3	2	3	1	1	3	2	3	3	2	3	2	3	3	3	3
2	19	3	1	3	3	3	3	2	3	2	3	2	3	3	3	3	2	3	3	1	3	2	3	2
1	20	3	1	2	3	3	2	1	3	3	2	3	2	3	2	1	1	3	3	0	2	3	2	3
1	21	3	1	3	2	2	3	3	2	2	3	1	3	2	1	3	2	1	3	2	3	3	3	3
2	20	3	1	3	2	3	3	3	2	2	2	3	3	3	2	3	3	2	3	1	2	3	3	3
1	21	4	1	3	2	3	3	2	2	3	3	3	3	2	2	3	2	1	2	2	3	2	2	2
2	21	4	1	3	3	3	2	2	3	3	3	3	3	2	3	3	2	1	3	1	2	1	3	3
1	21	4	1	3	3	3	2	3	2	3	3	3	3	3	3	3	3	3	3	3	2	3	3	3
1	21	4	1	3	3	3	3	3	3	2	2	3	3	3	1	2	2	2	3	1	2	0	1	2
2	21	4	1	3	3	2	3	2	2	1	2	2	1	3	1	3	2	3	3	2	3	1	3	3
2	20	4	1	3	3	3	3	3	3	3	3	3	3	3	3	3	3	3	3	3	3	3	3	3
1	21	4	1	3	3	3	1	2	2	1	3	3	3	3	3	3	2	1	2	1	2	1	2	3
2	19	3	1	2	1	3	1	3	3	1	3	3	3	3	3	3	1	1	2	0	1	1	3	3
1	21	4	1	3	2	3	1	3	3	1	3	3	3	3	3	3	2	1	3	2	3	1	3	3
2	20	3	1	3	3	2	3	3	3	2	3	1	2	3	2	3	2	3	3	3	3	3	2	3
1	19	2	1	3	2	3	3	3	2	2	3	3	3	3	3	2	3	3	3	2	3	1	0	3
2	19	2	1	3	1	3	1	3	3	0	3	2	3	3	3	3	3	2	2	2	2	3	3	3
2	19	2	1	3	2	2	2	3	3	2	3	3	3	3	3	3	3	3	3	3	3	3	3	3
1	24	6	1	3	2	3	3	3	3	3	2	1	3	1	2	3	1	2	2	2	2	1	3	2
1	18	1	1	2	1	3	2	3	3	2	1	3	3	2	3	3	3	3	3	2	3	2	3	3
2	18	1	1	2	0	3	1	2	2	3	2	1	3	2	2	3	1	1	3	2	3	2	1	2
1	19	2	1	3	2	3	2	2	3	1	3	3	3	3	3	2	3	2	1	3	3	1	3	2
2	20	3	1	3	2	3	2	2	3	1	3	1	3	3	3	3	3	3	3	2	3	3	2	3
2	20	3	1	3	1	3	3	3	2	3	2	3	2	2	2	3	3	3	2	3	3	3	1	3
2	20	3	1	3	3	3	2	2	3	2	2	3	2	3	3	2	3	3	2	3	3	3	1	1
1	19	1	1	3	2	2	2	2	2	2	3	3	2	3	1	3	1	3	2	3	3	3	2	3
male:1
female:2
smoker:1
nonsmoker:2
